# Supplementary material for: Successional Development of Fungal Communities Associated with Decomposing Deadwood in a Natural Mixed Temperate Forest
Source: J Fungi (Basel). 2021 May 25;7(6):412. doi: 10.3390/jof7060412 (PMC8228407; doi:10.3390/jof7060412)
Supplement: Supplementary file 1 [file jof-07-00412-s001.zip]

Archive with 3 entries (3 files):
- Table S1.xlsx
- Table S2.xlsx
- Supplementary Materials.pdf
