# Supplementary material for: Successional Development of Fungal Communities Associated with Decomposing Deadwood in a Natural Mixed Temperate Forest
Source: J Fungi (Basel). 2021 May 25;7(6):412. doi: 10.3390/jof7060412 (PMC8228407; doi:10.3390/jof7060412)
Supplement: Supplementary file 1 [file jof-07-00412-s001.zip › Table S1.xlsx]

## Sheet: most abundant taxa
Table S1. The most abundant fungal taxa found in the coarse woody debris of Abies alba and Fagus sylvatica from the Salajka natural forest.
102 taxa represented by more than 10% of relative abundance for at least one coarse woody debris sample
106 taxa represented by more than 0.5% of relative abundance for at least three coarse woody debris samples
In total: 208 OTUs:
Taxon	Phylum	Class	Order	Family	Genus	Ecology	relative abundance in the whole dataset (%)	Abies <7	Abies 7-19	Abies 20-40	Abies >40	Fagus <7	Fagus 7-19	Fagus 20-40	Fagus >40	Max. abundance (%)
Armillaria_cepistipes	Basidiomycota	Agaricomycetes	Agaricales	Physalacriaceae	Armillaria	white rot	8.14796	4.77064	2.38569	2.97979	9.21088	2.63336	9.40162	22.6196	11.1821	88.1648
Pleurocybella_porrigens	Basidiomycota	Agaricomycetes	Agaricales	Marasmiaceae	Pleurocybella	saprotroph	3.36969	0.0377341	0.757461	9.30156	7.74322	0.209521	0.0557305	0.465028	8.38725	66.78
Ganoderma_applanatum	Basidiomycota	Agaricomycetes	Polyporales	Ganodermataceae	Ganoderma	white rot	2.65862	6.75913	0.682865	0.291478	0.358579	12.4159	0.413431	0.135336	0.212261	85.82
Resinicium_furfuraceum	Basidiomycota	Agaricomycetes	Agaricomycetes_ord_Incertae_sedis	Agaricomycetes_fam_Incertae_sedis	Resinicium	white rot	2.46556	0.0307665	10.2573	3.05915	6.17009	0.0448877	0.0550487	0.0764155	0.0308547	92.5
Kretzschmaria_deusta	Ascomycota	Sordariomycetes	Xylariales	Xylariaceae	Kretzschmaria	saprotroph	2.33334	0.0109091	0.0251565	0.00676518	0.658212	0.0705114	3.22626	2.82071	11.8482	53.3734
Fomes_fomentarius	Basidiomycota	Agaricomycetes	Polyporales	Polyporaceae	Fomes	white rot	2.19144	0.0443562	0.0786805	0.0247704	0.031637	11.9926	4.97481	0.358006	0.0265804	71.24
Mycena_galericulata	Basidiomycota	Agaricomycetes	Agaricales	Mycenaceae	Mycena	saprotroph	2.08907	0.0284805	0.081288	0.0204081	2.12427	0.101461	0.102003	3.74383	10.5108	67.12
Mycena_purpureofusca	Basidiomycota	Agaricomycetes	Agaricales	Mycenaceae	Mycena	saprotroph	1.98664	1.87631	1.66223	4.00308	7.7242	0.223404	0.0682633	0.223063	0.112554	72.3643
Xylodon_rimosissimus	Basidiomycota	Agaricomycetes	Hymenochaetales	Schizoporaceae	Xylodon	white rot	1.69469	13.2009	0.00235294	0.0195073	0.00125	0.309056	0.00444444	0.0124916	0.0075	81.04
Mycena_romagnesiana	Basidiomycota	Agaricomycetes	Agaricales	Mycenaceae	Mycena	saprotroph	1.50589	0.00406841	0.0401439	0.0382141	1.87646	0.0212613	0.562771	1.52139	7.98285	33.64
Ascocoryne_sarcoides	Ascomycota	Leotiomycetes	Helotiales	Helotiales_fam_Incertae_sedis	Ascocoryne	saprotroph	1.44796	0.198156	0.339728	0.0383357	0.0649154	10.6546	0.116952	0.14394	0.0270654	65.08
Xylodon_sp1	Basidiomycota	Agaricomycetes	Hymenochaetales	Schizoporaceae	Xylodon	white rot	1.29488	1.65491	0.100451	0.0117222	0.0104684	0.0341653	0.18086	0.0123665	8.35411	66.74
Cystostereum_murrayi	Basidiomycota	Agaricomycetes	Polyporales	Cystostereaceae	Cystostereum	white rot	1.26207	9.63716	0.155729	0.0247926	0.0256137	0.0179497	0.0191755	0.145305	0.0708118	57.0545
Hyphodontia_aspera	Basidiomycota	Agaricomycetes	Hymenochaetales	Schizoporaceae	Hyphodontia	white rot	1.18389	0.00909091	4.02344	4.51479	0.685468	0.190519	0.0139347	0.0219214	0.0119516	85.5487
Mycetinis_alliaceus	Basidiomycota	Agaricomycetes	Agaricales	Omphalotaceae	Mycetinis	saprotroph	1.15573	0.0145455	0.00470588	0.0065151	0.00375	0.258784	1.33274	7.61089	0.0139056	68.46
Hyphodontia_abieticola	Basidiomycota	Agaricomycetes	Hymenochaetales	Schizoporaceae	Hyphodontia	white rot	1.12983	0.00921648	0.541985	8.23789	0.0380536	0.15216	0.0175048	0.0155556	0.0262742	80.1
Camarops_sp1	Ascomycota	Sordariomycetes	Boliniales	Boliniaceae	Camarops	saprotroph	1.11904	0.0109091	0.062504	0.0217938	1.0212	0.0413881	5.18414	2.20668	0.403733	32.5
Hyphodontia_pallidula	Basidiomycota	Agaricomycetes	Hymenochaetales	Schizoporaceae	Hyphodontia	white rot	1.06403	0.639935	4.21564	3.06116	0.413801	0.112632	0.0408422	0.0144863	0.0137742	47.1
Peniophorella_pubera	Basidiomycota	Agaricomycetes	Agaricomycetes_ord_Incertae_sedis	Agaricomycetes_fam_Incertae_sedis	Peniophorella	white rot	1.01814	5.2274	0.0453888	0.00796635	0.0293131	0.00533333	0.0500238	0.0295977	2.7501	57.08
Peniophorella_praetermissa	Basidiomycota	Agaricomycetes	Agaricomycetes_ord_Incertae_sedis	Agaricomycetes_fam_Incertae_sedis	Peniophorella	white rot	0.980943	0.039389	1.25004	0.159124	0.246622	0.125878	3.91659	1.5666	0.543307	43.92
Eutypa_spinosa	Ascomycota	Sordariomycetes	Xylariales	Diatrypaceae	Eutypa	plant pathogen	0.960483	0.0182361	0.0423886	0.02	0.0160689	3.96376	3.05123	0.559625	0.0125483	19.92
Sorocybe_sp1	Ascomycota	Eurotiomycetes	Chaetothyriales	Herpotrichiellaceae	Sorocybe	saprotroph	0.953911	3.5649	0.201967	0.198734	0.0532895	3.11723	0.376688	0.0727833	0.0456962	17.2926
Phialocephala_dimorphospora	Ascomycota	Leotiomycetes	Helotiales	Vibrisseaceae	Phialocephala	saprotroph	0.902139	0.0807234	0.179058	0.106239	0.360831	0.271019	1.96555	2.22701	2.02668	10.6876
Hyphodontia_sp1	Basidiomycota	Agaricomycetes	Hymenochaetales	Schizoporaceae	Hyphodontia	white rot	0.887385	0.0130161	0.460357	0.0323281	4.4339	0.0470253	1.9735	0.0829274	0.0560252	56
Megacollybia_platyphylla	Basidiomycota	Agaricomycetes	Agaricales	Marasmiaceae	Megacollybia	white rot	0.882535	0.00570568	0.0242419	1.97283	2.28648	0.0164393	0.0416901	0.994222	1.71867	37.34
Ischnoderma_benzoinum	Basidiomycota	Agaricomycetes	Polyporales	Fomitopsidaceae	Ischnoderma	white rot	0.876641	2.66586	2.06721	0.445172	0.03625	0.595316	0.0314596	1.1568	0.0150508	18.2
Clitocybula_lacerata	Basidiomycota	Agaricomycetes	Agaricales	Marasmiaceae	Clitocybula	saprotroph	0.853925	0.0410565	2.30295	0.0195532	4.18426	0.0303899	0.0288189	0.0518739	0.172501	66.3892
Inocybe_napipes	Basidiomycota	Agaricomycetes	Agaricales	Inocybaceae	Inocybe	ectomycorrhizal	0.819834	0.00952295	0.0159011	2.17668	4.32465	0.00266667	0.0122153	0.0120427	0.0050025	66.4284
Hypoxylon_fragiforme	Ascomycota	Sordariomycetes	Xylariales	Xylariaceae	Hypoxylon	saprotroph	0.746449	0.130006	0.992905	0.037512	0.0322733	4.62495	0.0824448	0.0279198	0.0435824	43.5897
Hypholoma_capnoides	Basidiomycota	Agaricomycetes	Agaricales	Strophariaceae	Hypholoma	white rot	0.631456	4.67023	0.0364706	0.213916	0.0116883	0.0957075	0.00705425	0.0140811	0.0025	29.32
Amylostereum_chailletii	Basidiomycota	Agaricomycetes	Russulales	Amylostereaceae	Amylostereum	white rot	0.628568	3.3712	1.54721	0.0115789	0.0338465	0.0414226	0.0120361	0.00625	0.0050025	33.48
Sistotremastrum_sp1	Basidiomycota	Agaricomycetes	Trechisporales	Hydnodontaceae	Sistotremastrum	white rot	0.627412	0.0127273	1.30495	2.3927	1.0995	0.06499	0.0204219	0.0107688	0.113226	38.0384
Coniochaeta_sp1	Ascomycota	Sordariomycetes	Coniochaetales	Coniochaetaceae	Coniochaeta	saprotroph	0.621684	0.0128358	0.013076	0.0188712	0.026292	0.00855706	3.0874	1.77989	0.0265578	30.5996
Phialemonium_sp1	Ascomycota	Sordariomycetes	Sordariales	Cephalothecaceae	Phialemonium	animal parasite	0.579095	0.113285	0.393536	0.98959	2.87267	0.103934	0.0128506	0.0152375	0.131659	33.14
Ductifera_sp1	Basidiomycota	Agaricomycetes	Auriculariales	Auriculariales_fam_Incertae_sedis	Ductifera	saprotroph	0.570101	4.49455	0.013738	0.00319067	0.005	0.0389902	0.00273222	0.00261225	0	49.4
Chaetosphaeria_sp1	Ascomycota	Sordariomycetes	Chaetosphaeriales	Chaetosphaeriaceae	Chaetosphaeria	saprotroph	0.564915	0.0276871	0.0400082	0.039632	0.0495747	0.299519	2.30809	1.40715	0.347663	15.52
Phaeoacremonium_sp1	Ascomycota	Sordariomycetes	Diaporthales	Togniniaceae	Phaeoacremonium	plant pathogen	0.564233	0.0166531	0.0280065	0.0404192	0.0579212	0.0446576	0.0752967	1.33372	2.91719	18.258
Basidiodendron_caesiocinereum	Basidiomycota	Agaricomycetes	Auriculariales	Auriculariales_fam_Incertae_sedis	Basidiodendron	saprotroph	0.542984	0.133203	2.32672	1.10775	0.381812	0.0729429	0.137868	0.169797	0.0137742	16.28
Hypholoma_sublateritium	Basidiomycota	Agaricomycetes	Agaricales	Strophariaceae	Hypholoma	white rot	0.542242	0.0126389	0.0295827	0.0752914	0.0100852	0.0301262	0.698056	0.840785	2.64137	11.6296
Scopuloides_rimosa	Basidiomycota	Agaricomycetes	Polyporales	Meruliaceae	Scopuloides	white rot	0.538069	0.0145097	0.0346151	0.0220619	0.0196161	0.0430045	3.86555	0.273974	0.0312195	67.9919
Thanatephorus_cucumeris	Basidiomycota	Agaricomycetes	Cantharellales	Ceratobasidiaceae	Thanatephorus	saprotroph	0.531602	0.0109091	0.0340177	0.0136842	0.00804546	3.73932	0.431362	0.00547671	0.01	32.7873
Trichaptum_sp1	Basidiomycota	Agaricomycetes	Hymenochaetales	Hymenochaetales_fam_Incertae_sedis	Trichaptum	white rot	0.529897	0.00363636	4.18353	0.0074784	0.00375	0.0210913	0.00273222	0.0169573	0	71.1
Xenopolyscytalum_pinea	Ascomycota	Leotiomycetes	Helotiales	Helotiales_fam_Incertae_sedis	Xenopolyscytalum	saprotroph	0.52101	3.38973	0.546828	0.0106574	0.0287824	0.0719936	0.0772112	0.0278219	0.0150508	18.9
Clavulicium_macounii	Basidiomycota	Agaricomycetes	Cantharellales	Clavulinaceae	Clavulicium	white rot	0.518786	0	3.10635	0.0277407	1.00593	0.00266667	0.00509808	0	0.0025025	52.7
Stypella_sp1	Basidiomycota	Agaricomycetes	Auriculariales	Auriculariales_fam_Incertae_sedis	Stypella	saprotroph	0.507994	0.011521	0.0202832	0.0285781	0.00918828	0.0187242	1.35889	2.51021	0.106555	39.08
Arachnopeziza_sp1	Ascomycota	Leotiomycetes	Helotiales	Hyaloscyphaceae	Arachnopeziza	saprotroph	0.49988	0.0114331	0.945167	1.02398	1.386	0.0805914	0.00888889	0.372779	0.170205	10.76
Rigidoporus_sanguinolentus	Basidiomycota	Agaricomycetes	Polyporales	Meripilaceae	Rigidoporus	white rot	0.446112	0.0576846	0.295664	1.3427	0.852203	0.0309958	0.157103	0.712221	0.120326	16.7226
Mycena_cinerella	Basidiomycota	Agaricomycetes	Agaricales	Mycenaceae	Mycena	saprotroph	0.424947	0.0264843	1.51882	0.508288	0.573897	0.303958	0.0369645	0.289369	0.1418	22.94
Thelephora_castanea	Basidiomycota	Agaricomycetes	Thelephorales	Thelephoraceae	Thelephora	ectomycorrhizal	0.414062	0.0199287	0.584722	1.47181	0.666438	0.0779875	0.0163836	0.449497	0.0257257	14
Mycena_maculata	Basidiomycota	Agaricomycetes	Agaricales	Mycenaceae	Mycena	saprotroph	0.411608	0.00759927	0.185491	0.0821053	2.9225	0.0620075	0.0228269	0.0103367	0	33.04
Alyxoria_sp1	Ascomycota	Arthoniomycetes	Arthoniales	Roccellaceae	Alyxoria	lichenized	0.402109	0.452235	0.0362079	0.0142108	0.0327556	2.62437	0.0104355	0.0184174	0.0282382	27.8549
Lycoperdon_pyriforme	Basidiomycota	Agaricomycetes	Agaricales	Agaricaceae	Lycoperdon	saprotroph	0.375969	0.00901961	0.036683	0.0124355	0.0146889	0.0589379	2.67968	0.181853	0.0144591	39.3041
Basidiodendron_sp1	Basidiomycota	Agaricomycetes	Auriculariales	Auriculariales_fam_Incertae_sedis	Basidiodendron	saprotroph	0.373183	0.00970629	0.0682763	0.0109789	0.0160139	0.0790174	0.734972	0.819237	1.24726	11
Ascocoryne_cylichnium	Ascomycota	Leotiomycetes	Helotiales	Helotiales_fam_Incertae_sedis	Ascocoryne	saprotroph	0.370183	0.253108	0.236537	0.109616	0.163455	0.315531	0.756156	0.511467	0.615591	4.85227
Mycena_silvae-nigrae	Basidiomycota	Agaricomycetes	Agaricales	Mycenaceae	Mycena	saprotroph	0.359642	0.556015	1.27579	0.740613	0.203211	0.0373169	0.0104399	0.0251368	0.0286132	12.9574
Hypholoma_fasciculare	Basidiomycota	Agaricomycetes	Agaricales	Strophariaceae	Hypholoma	white rot	0.347777	0.00545455	0.013086	0.0105263	0.0130455	0.129859	0.043315	2.55987	0.00705539	39.14
Russula_ochroleuca	Basidiomycota	Agaricomycetes	Russulales	Russulaceae	Russula	ectomycorrhizal	0.331377	0.0148343	0.712349	0.618504	1.12712	0.00855616	0.0144234	0.037627	0.117599	7.4984
Aphanobasidium_pseudotsugae	Basidiomycota	Agaricomycetes	Agaricales	Pterulaceae	Aphanobasidium	white rot	0.331241	0.00363636	0.695611	1.45902	0.417157	0.0266119	0.02286	0.00636225	0.0186662	24.34
Kuehneromyces_lignicola	Basidiomycota	Agaricomycetes	Agaricales	Strophariaceae	Kuehneromyces	white rot	0.319613	0.00181818	0.00297394	0.00526316	0.00179546	0.0446706	0.415556	2.08483	0	33.3172
Cystostereum_heteromorphum	Basidiomycota	Agaricomycetes	Polyporales	Cystostereaceae	Cystostereum	white rot	0.311742	0.0110347	0.0249461	0.00315789	0.0155859	0.0268723	0.952832	1.45005	0.00945157	23.02
Xenasmatella_vaga	Basidiomycota	Agaricomycetes	Polyporales	Xenasmataceae	Xenasmatella	white rot	0.304256	0.0279383	0.0169428	0.0276984	0.30875	0.227781	0.0449903	1.76112	0.0188275	27.64
Hydropus_marginellus	Basidiomycota	Agaricomycetes	Agaricales	Marasmiaceae	Hydropus	saprotroph	0.296674	0.00570568	2.22267	0.0368749	0.0955031	0.00133333	0.00880198	0.0025	0	32.82
Hydropus_atramentosus	Basidiomycota	Agaricomycetes	Agaricales	Marasmiaceae	Hydropus	saprotroph	0.294169	0.0805076	1.98718	0.0250332	0.0213182	0.0153854	0.00726036	0.0578507	0.158819	31.2751
Gymnopilus_penetrans	Basidiomycota	Agaricomycetes	Agaricales	Strophariaceae	Gymnopilus	white rot	0.287164	0.00194375	0.255294	0.0643205	0.010678	0.0145367	0.437571	1.5092	0.00377415	23.9603
Polyporales_sp1	Basidiomycota	Agaricomycetes	Polyporales	unclassified_Polyporales	unclassified_Polyporales	unknown	0.284406	0.0166525	0.217685	2.01474	0.0075	0.0112228	0.00370363	0.00125	0.0025	33.94
Peniophorella_pallida	Basidiomycota	Agaricomycetes	Agaricomycetes_ord_Incertae_sedis	Agaricomycetes_fam_Incertae_sedis	Peniophorella	white rot	0.27722	0.0039252	0.685955	0.914708	0.281107	0.0169117	0.0124593	0.0065274	0.296166	10
Fungi_sp1	unclassified_Fungi	unclassified_Fungi	unclassified_Fungi	unclassified_Fungi	unclassified_Fungi	unknown	0.267866	0.0290909	0.382177	0.398772	0.894161	0.0134699	0.0179784	0.0352245	0.372055	8.62
Basidiodendron_sp2	Basidiomycota	Agaricomycetes	Auriculariales	Auriculariales_fam_Incertae_sedis	Basidiodendron	saprotroph	0.257439	0	0.00917973	0.00221525	0.0130007	0.00161186	1.7926	0.240906	0	26.4194
Trichomonascus_sp1	Ascomycota	Saccharomycetes	Saccharomycetales	Trichomonascaceae	Trichomonascus	yeast	0.253534	0.0272727	0.147456	1.60666	0.0775	0.12998	0.0132246	0.0217267	0.00445157	18.1
Phialocephala_sp1	Ascomycota	Leotiomycetes	Helotiales	Vibrisseaceae	Phialocephala	saprotroph	0.253506	0.00950531	0.0541176	0.0132295	0.035	0.159164	0.035943	1.62428	0.0968056	25.38
Physisporinus_vitreus	Basidiomycota	Agaricomycetes	Polyporales	Meripilaceae	Physisporinus	white rot	0.247492	0.0039252	0.012756	0.850559	0.0110221	0.0206486	0.00419999	0.298545	0.778276	14.4
Phellinus_hartigii	Basidiomycota	Agaricomycetes	Hymenochaetales	Hymenochaetaceae	Phellinus	white rot	0.245117	1.90909	0.0494539	0.00105263	0.00133518	0	0	0	0	12.48
Meliniomyces_sp1	Ascomycota	Leotiomycetes	Leotiomycetes_ord_Incertae_sedis	Leotiomycetes_fam_Incertae_sedis	Meliniomyces	root endophyte	0.240444	1.17268	0.22387	0.106829	0.05	0.111695	0.0507044	0.0705598	0.137208	11.098
Sebacina_sp1	Basidiomycota	Agaricomycetes	Sebacinales	Sebacinaceae	Sebacina	ectomycorrhizal	0.237838	0.00586895	0.00588235	0.00210526	0.00125	0.0532237	1.82726	0.00266515	0.00445157	31.3977
Trechispora_hymenocystis	Basidiomycota	Agaricomycetes	Trechisporales	Hydnodontaceae	Trechispora	white rot	0.237232	0.0145455	0.0298047	0.0191795	0.0939616	0.0821177	1.4516	0.0380819	0.168563	25.86
Fomitopsis_pinicola	Basidiomycota	Agaricomycetes	Polyporales	Fomitopsidaceae	Fomitopsis	brown rot	0.236473	0.177228	1.56845	0.0497602	0.0742955	0.00521648	0.00762745	0.00465592	0.00455539	26.0297
Mycena_galopus	Basidiomycota	Agaricomycetes	Agaricales	Mycenaceae	Mycena	saprotroph	0.236122	0.0531049	0.212399	0.492719	0.0817927	0.300505	0.231504	0.246127	0.270825	4.72
Lophodermium_piceae	Ascomycota	Leotiomycetes	Rhytismatales	Rhytismataceae	Lophodermium	saprotroph	0.234824	0.278182	0.28988	0.828076	0.134251	0.0419058	0.255216	0.0435299	0.00754831	11.64
Lactarius_subdulcis	Basidiomycota	Agaricomycetes	Russulales	Russulaceae	Lactarius	ectomycorrhizal	0.233548	0.0151231	0.622353	0.728655	0.283981	0.102258	0.0117437	0.091766	0.0125	10.52
Fungi_sp2	unclassified_Fungi	unclassified_Fungi	unclassified_Fungi	unclassified_Fungi	unclassified_Fungi	unknown	0.227509	0	0.036311	0.00526316	0.02625	0.0945801	0.00197777	1.65569	0	26.44
Mycoacia_nothofagi	Basidiomycota	Agaricomycetes	Polyporales	Meruliaceae	Mycoacia	white rot	0.225034	0.00545455	0.00988401	0.00842105	0.0840248	0.00133333	1.6321	0.0201122	0.0389431	28.66
Naevala_sp1	Ascomycota	Leotiomycetes	Helotiales	Helotiales_fam_Incertae_sedis	Naevala	plant pathogen	0.219722	0.134384	0.34638	0.0854054	0.101387	0.110085	0.0224981	0.891166	0.0664697	13.9
Ceraceomyces_serpens	Basidiomycota	Agaricomycetes	Amylocorticiales	Amylocorticiaceae	Ceraceomyces	white rot	0.218102	0.00363636	0.00172503	0	0.00125	0.0117663	1.71889	0	0.00754831	30.86
Tricholomopsis_decora	Basidiomycota	Agaricomycetes	Agaricales	Tricholomataceae	Tricholomopsis	saprotroph	0.214635	0.605618	0.00705882	1.08214	0.0128407	0.00179019	0	0.00763367	0	20.44
Capronia_sp1	Ascomycota	Eurotiomycetes	Chaetothyriales	Herpotrichiellaceae	Capronia	saprotroph	0.209302	0.0201256	0.466125	0.447566	0.410644	0.089658	0.0473546	0.121126	0.0718157	2.12
Troposporella_sp1	Ascomycota	Pezizomycotina_cls_Incertae_sedis	Pezizomycotina_ord_Incertae_sedis	Pezizomycotina_fam_Incertae_sedis	Troposporella	saprotroph	0.208404	0.0199287	0.312525	0.445401	0.740387	0.00855616	0.00740405	0.0250919	0.107937	5.2
Elmerina_caryae	Basidiomycota	Agaricomycetes	Auriculariales	Auriculariales_fam_Incertae_sedis	Elmerina	white rot	0.206999	0.00570568	0.00491312	0.00116261	0	0.00445686	0.924023	0.68931	0.0264191	13.78
Cryptococcus_terricola	Basidiomycota	Tremellomycetes	Tremellales	Tremellales_fam_Incertae_sedis	Cryptococcus	yeast	0.204478	0.0244115	0.0707451	0.37387	0.253368	0.698961	0.0503778	0.0591423	0.104949	10.0817
Chaetosphaeria_vermicularioides	Ascomycota	Sordariomycetes	Chaetosphaeriales	Chaetosphaeriaceae	Chaetosphaeria	saprotroph	0.203508	0.0239252	0.425063	0.206016	0.447762	0.015779	0.27473	0.123386	0.111404	4.21769
Pezicula_sp1	Ascomycota	Leotiomycetes	Helotiales	Dermateaceae	Pezicula	root endophyte	0.196061	1.54373	0.0142222	0.00105263	0.00133518	0.0029452	0.00123375	0.00146886	0.0025	15.38
Hyphoderma_sp1	Basidiomycota	Agaricomycetes	Polyporales	Meruliaceae	Hyphoderma	white rot	0.192666	0	0.0429305	0.776623	0.58568	0.08121	0.00111111	0.0075	0.0462742	9.62
Arachnopeziza_aurata	Ascomycota	Leotiomycetes	Helotiales	Hyaloscyphaceae	Arachnopeziza	saprotroph	0.192109	0.0272557	0.295816	0.510267	0.512159	0.0505071	0.0292305	0.0515534	0.0600873	4.36
Cudoniella_sp1	Ascomycota	Leotiomycetes	Helotiales	Helotiaceae	Cudoniella	saprotroph	0.190292	0.00770477	0.15576	0.278427	0.529216	0.0184356	0.159732	0.158052	0.215007	4.74
Rhizoctonia_sp1	Basidiomycota	Agaricomycetes	Cantharellales	Ceratobasidiaceae	Rhizoctonia	plant pathogen	0.18404	0.0566433	0.0408899	0.0187607	0.0146818	0.0029452	1.28626	0.0167422	0.035395	22.7
Xeromphalina_campanella	Basidiomycota	Agaricomycetes	Agaricales	Mycenaceae	Xeromphalina	white rot	0.182719	0.00545455	0.634725	0.00421053	0.759188	0.00133333	0.0113492	0.00542381	0.0400641	10.6
Candida_sp1	Ascomycota	Saccharomycetes	Saccharomycetales	Saccharomycetales_fam_Incertae_sedis	Candida	yeast	0.179591	0.00356506	0.00235294	0	0	1.42338	0.0049339	0.0025	0	17.0696
Luellia_sp1	Basidiomycota	Agaricomycetes	Trechisporales	Hydnodontaceae	Luellia	white rot	0.178416	0.00739829	0.00643091	0.057652	0.902464	0.0642843	0.0142966	0.30901	0.0657898	13.78
Polyporus_sp1	Basidiomycota	Agaricomycetes	Polyporales	Polyporaceae	Polyporus	white rot	0.17841	0.607201	0.568764	0.180711	0.0275	0.00988949	0.00443754	0.0287793	0	9.00212
Hyaloscypha_sp1	Ascomycota	Leotiomycetes	Helotiales	Hyaloscyphaceae	Hyaloscypha	saprotroph	0.177201	0.00947172	0.737035	0.227685	0.389352	0.0281172	0.00567395	0.0102241	0.0100508	6.95861
Phlebia_tuberculata	Basidiomycota	Agaricomycetes	Polyporales	Meruliaceae	Phlebia	white rot	0.173155	0.00181818	0.00366421	0.00736842	0.00543828	0.010433	1.35025	0.0025	0.00377415	15.48
Cladophialophora_sp2	Ascomycota	Eurotiomycetes	Chaetothyriales	Herpotrichiellaceae	Cladophialophora	saprotroph	0.171393	0.15656	0.0577961	0.0669344	0.0328125	1.0097	0.0119079	0.0145741	0.0208597	7.0216
Cladophialophora_minutissima	Ascomycota	Eurotiomycetes	Chaetothyriales	Herpotrichiellaceae	Cladophialophora	saprotroph	0.169543	0.0711009	0.242898	0.541207	0.242124	0.144156	0.0442177	0.0225526	0.0480874	3.26
Tylospora_fibrillosa	Basidiomycota	Agaricomycetes	Atheliales	Atheliaceae	Tylospora	ectomycorrhizal	0.167187	0	0	1.26904	0.0592955	0.00266667	0.00222222	0.00427444	0	24.02
Bagliettoa_sp1	Ascomycota	Eurotiomycetes	Verrucariales	Verrucariaceae	Bagliettoa	lichenized	0.164266	0.0264819	0.0203556	0.0172735	0.0205455	1.21225	0.00723609	0.00553398	0.00445157	12.9108
Lentinus_ciliatus	Basidiomycota	Agaricomycetes	Polyporales	Polyporaceae	Lentinus	white rot	0.163736	0.0474557	0.470709	0.0159327	0.00625	0.747112	0.00580645	0.00911692	0.0075025	8.58
Leptodontidium_sp1	Ascomycota	Leotiomycetes	Helotiales	Helotiales_fam_Incertae_sedis	Leptodontidium	saprotroph	0.163103	0.0114114	0.0343738	0.0149362	0.111332	0.00914403	0.373284	0.564939	0.185403	4.46
Junewangia_sp258	Ascomycota	Pezizomycotina_cls_Incertae_sedis	Pezizomycotina_ord_Incertae_sedis	Pezizomycotina_fam_Incertae_sedis	Junewangia	saprotroph	0.161759	0.00545455	0.0143578	0.0160988	0.00810865	0.0571096	1.17463	0.0113622	0.00695157	9.03226
Pleurotus_pulmonarius	Basidiomycota	Agaricomycetes	Agaricales	Pleurotaceae	Pleurotus	white rot	0.160647	0.00181818	0.00753107	0.00421053	0.00609092	1.26302	0	0	0.0025	18
Phlebia_georgica	Basidiomycota	Agaricomycetes	Polyporales	Meruliaceae	Phlebia	white rot	0.155714	0	1.24235	0.00210526	0	0	0	0.00125	0	21.12
Sistotrema_sp1	Basidiomycota	Agaricomycetes	Cantharellales	Hydnaceae	Sistotrema	saprotroph	0.152027	0.00363636	0.075186	0.669998	0.305329	0.031558	0.00734767	0.0106622	0.1125	4.76
Porpidia_sp1	Ascomycota	Lecanoromycetes	Lecideales	Porpidiaceae	Porpidia	lichenized	0.151745	0	0.0029015	0.00873034	0.120545	0.00266667	0.0582143	0.0198146	1.00109	5.75802
Celerioriella_sp1	Ascomycota	Eurotiomycetes	Phaeomoniellales	Phaeomoniellaceae	Celerioriella	plant pathogen	0.15156	1.05008	0.0646056	0.00210526	0.0075	0.0667167	0.0149045	0.00406512	0.0025	5.56931
Middelhovenomyces_sp1	Ascomycota	Saccharomycetes	Saccharomycetales	Saccharomycetales_fam_Incertae_sedis	Middelhovenomyces	yeast	0.148857	0.0139127	0.0451777	0.0488704	0.0209494	0.0620611	0.913189	0.0666415	0.0200533	9.58443
Phlebia_radiata	Basidiomycota	Agaricomycetes	Polyporales	Meruliaceae	Phlebia	white rot	0.147019	0.00538324	0.0420658	0.00421053	0.00125	1.0971	0.0198925	0.00375	0.0025025	15.6
Leptodontidium_trabinellum	Ascomycota	Leotiomycetes	Helotiales	Helotiales_fam_Incertae_sedis	Leptodontidium	saprotroph	0.14588	0.0395152	0.0690327	0.0324581	0.0356086	0.38719	0.390369	0.142903	0.0699677	4.32785
Athelia_acrospora	Basidiomycota	Agaricomycetes	Atheliales	Atheliaceae	Athelia	lichen parasite	0.144365	0.0129784	0.181441	0.137184	0.34277	0.0245126	0.188248	0.151812	0.115974	2.6
Antrodia_sp1	Basidiomycota	Agaricomycetes	Polyporales	Fomitopsidaceae	Antrodia	brown rot	0.142907	0.0254545	0.597993	0.123191	0.379284	0.00722282	0.00511463	0.0025	0.0025	6.26
Penicillium_glaucoalbidum	Ascomycota	Eurotiomycetes	Eurotiales	Trichocomaceae	Penicillium	saprotroph	0.138121	0.0745455	0.0372592	0.582138	0.0719936	0.031419	0.0509893	0.133179	0.123448	2.86
Mycena_laevigata	Basidiomycota	Agaricomycetes	Agaricales	Mycenaceae	Mycena	saprotroph	0.132778	0.00356506	0.0100181	0	0.235	0.0355267	0.00160056	0.774012	0.0025	12.36
Venturia_sp1	Ascomycota	Dothideomycetes	Venturiales	Venturiaceae	Venturia	saprotroph	0.13149	0.493053	0.521191	0.00638135	0.00992611	0	0.00197777	0.00689267	0.0125025	6.59831
Cladophialophora_sp1	Ascomycota	Eurotiomycetes	Chaetothyriales	Herpotrichiellaceae	Cladophialophora	saprotroph	0.130137	0.0319021	0.26685	0.417315	0.125433	0.0164151	0.0379717	0.0295114	0.115696	4.02
Sorocybe_sp2	Ascomycota	Eurotiomycetes	Chaetothyriales	Herpotrichiellaceae	Sorocybe	saprotroph	0.125779	0.012656	0.294957	0.245135	0.300343	0.0103463	0.015296	0.00854449	0.118951	1.46
Chalara_piceae-abietis	Ascomycota	Pezizomycotina_cls_Incertae_sedis	Pezizomycotina_ord_Incertae_sedis	Pezizomycotina_fam_Incertae_sedis	Chalara	soft rot	0.123467	0.227273	0.164394	0.173664	0.0130235	0.0103463	0.148172	0.0893638	0.161496	2.23368
Auricularia_sp3	Basidiomycota	Agaricomycetes	Auriculariales	Auriculariales_fam_Incertae_sedis	Auricularia	saprotroph	0.123297	0.0166202	0.838807	0.0411642	0.0527556	0.0029452	0.00996383	0.00167381	0.0224453	13.7373
Hericium_erinaceus	Basidiomycota	Agaricomycetes	Russulales	Hericiaceae	Hericium	white rot	0.122953	0.794066	0.0588129	0.108876	0.00375	0.00133333	0.00333333	0.00340592	0.0100483	2.22
Mortierella_basiparvispora	Zygomycota	Mortierellomycotina_cls_Incertae_sedis	Mortierellales	Mortierellaceae	Mortierella	saprotroph	0.122135	0.00937975	0.0997334	0.656449	0.063224	0.0227224	0.0231217	0.0285099	0.0739409	8.82
Hyaloscypha_sp2	Ascomycota	Leotiomycetes	Helotiales	Hyaloscyphaceae	Hyaloscypha	saprotroph	0.120749	0.00776254	0.338746	0.501832	0.0224425	0.0233093	0.00333333	0.0660665	0.0025	3.16
Collophora_sp1	Ascomycota	Leotiomycetes	Leotiomycetes_ord_Incertae_sedis	Leotiomycetes_fam_Incertae_sedis	Collophora	saprotroph	0.118449	0.0514667	0.213977	0.47668	0.176983	0	0.0180341	0.00417381	0.00627415	7.12
Mortierella_alpina	Zygomycota	Mortierellomycotina_cls_Incertae_sedis	Mortierellales	Mortierellaceae	Mortierella	saprotroph	0.117445	0.00727273	0.124627	0.192844	0.477069	0.00722282	0.00642221	0.0583643	0.0657395	3.6
Cladosporium_allicinum	Ascomycota	Dothideomycetes	Capnodiales	Davidiellaceae	Cladosporium	saprotroph	0.117144	0.195922	0.110847	0.105246	0.0568748	0.348616	0.0441191	0.037572	0.0379584	2.1645
Phaeoacremonium_sp2	Ascomycota	Sordariomycetes	Diaporthales	Togniniaceae	Phaeoacremonium	plant pathogen	0.116082	0	0.0030363	0.00634857	0.0585922	0.0102881	0.0426966	0.117042	0.690651	4.06406
Ciboria_sp1	Ascomycota	Leotiomycetes	Helotiales	Sclerotiniaceae	Ciboria	plant pathogen	0.11599	0.00181818	0.0218593	0.866316	0.0124343	0	0.00617031	0.0143182	0.0050025	16.2
Russula_puellaris	Basidiomycota	Agaricomycetes	Russulales	Russulaceae	Russula	ectomycorrhizal	0.114608	0.00194375	0.00760345	0.795789	0.0846676	0.0181653	0.00244562	0.00375	0.0025	8.88
Troposporella_sp2	Ascomycota	Pezizomycotina_cls_Incertae_sedis	Pezizomycotina_ord_Incertae_sedis	Pezizomycotina_fam_Incertae_sedis	Troposporella	saprotroph	0.112615	0.0165435	0.136853	0.208533	0.39697	0.0263816	0.00862297	0.00886225	0.0981565	2.3096
Xerocomellus_pruinatus	Basidiomycota	Agaricomycetes	Boletales	Boletaceae	Xerocomellus	ectomycorrhizal	0.112514	0.00181818	0.110901	0.475883	0.264257	0	0.0157788	0.0239745	0.0075	5.22281
Skyttea_sp1	Ascomycota	Lecanoromycetes	Ostropales	Odontotremataceae	Skyttea	lichen parasite	0.109419	0.00363636	0.0209444	0.0203965	0.00962655	0.0433369	0.35032	0.404285	0.0228063	4.64
Mycosphaerella_pruni-persicae	Ascomycota	Dothideomycetes	Capnodiales	Mycosphaerellaceae	Mycosphaerella	saprotroph	0.105298	0.0563305	0.268544	0.215328	0.112189	0.0625166	0.0396468	0.0520025	0.0358248	2.72
Tomentella_sp1	Basidiomycota	Agaricomycetes	Thelephorales	Thelephoraceae	Tomentella	ectomycorrhizal	0.105152	0.00363636	0.244189	0.0394624	0.52082	0	0.00355673	0.015	0.0145554	7.45567
Ceriporiopsis_gilvescens	Basidiomycota	Agaricomycetes	Polyporales	Phanerochaetaceae	Ceriporiopsis	white rot	0.102151	0.00363636	0	0.00105263	0	0	0.810018	0.0025	0	14.0351
Exophiala_sp1	Ascomycota	Eurotiomycetes	Chaetothyriales	Herpotrichiellaceae	Exophiala	saprotroph	0.0991772	0.0145284	0.1582	0.19945	0.186568	0.0233818	0.16828	0.0226809	0.0203294	1.5
Exidia_sp1	Basidiomycota	Agaricomycetes	Auriculariales	Auriculariales_fam_Incertae_sedis	Exidia	saprotroph	0.0967419	0.00363636	0.0290402	0.702105	0.0241883	0.00901301	0.00345173	0	0.0025	13.24
Galerina_stylifera	Basidiomycota	Agaricomycetes	Agaricales	Strophariaceae	Galerina	saprotroph	0.0942299	0	0.00870748	0.0126316	0.73125	0	0	0.00125	0	11.7
Coniochaeta_cymbiformispora	Ascomycota	Sordariomycetes	Coniochaetales	Coniochaetaceae	Coniochaeta	saprotroph	0.094211	0.0144029	0.315689	0.00210526	0.00375	0.404121	0.00939068	0.00422998	0	4.84
Ramularia_vizellae	Ascomycota	Dothideomycetes	Capnodiales	Mycosphaerellaceae	Ramularia	plant pathogen	0.0927682	0.11084	0.211152	0.117678	0.0798403	0.0286902	0.0169814	0.107313	0.0696502	1.4966
Phaeoacremonium_sp3	Ascomycota	Sordariomycetes	Diaporthales	Togniniaceae	Phaeoacremonium	plant pathogen	0.0894241	0	0.00117647	0.00210526	0.00476391	0	0.0155979	0.0616949	0.630054	2.52849
Phlebia_unica	Basidiomycota	Agaricomycetes	Polyporales	Meruliaceae	Phlebia	white rot	0.0867719	0	0.0155014	0.670526	0	0.00312352	0	0.00125	0.00377415	12.74
Exophiala_sp2	Ascomycota	Eurotiomycetes	Chaetothyriales	Herpotrichiellaceae	Exophiala	saprotroph	0.0861705	0.11118	0.0428196	0.00105263	0.0125	0.0744945	0.338438	0.0742959	0.0345829	2.45639
Dentipellis_fragilis	Basidiomycota	Agaricomycetes	Russulales	Hericiaceae	Dentipellis	white rot	0.0857153	0.00181818	0.00235294	0.00210526	0.00429546	0.036	0.436667	0.0848684	0.117615	4.12
Sorocybe_sp3	Ascomycota	Eurotiomycetes	Chaetothyriales	Herpotrichiellaceae	Sorocybe	saprotroph	0.0856973	0.489453	0.0646375	0.102215	0.00679546	0.0137726	0.00723609	0.00146886	0	1.62
Trichomonascus_sp2	Ascomycota	Saccharomycetes	Saccharomycetales	Trichomonascaceae	Trichomonascus	yeast	0.0852645	0.0236364	0.022062	0.624506	0.00302346	0	0.00888889	0	0	11.6
Gloeodontia_subasperispora	Basidiomycota	Agaricomycetes	Russulales	Stereaceae	Gloeodontia	white rot	0.0844253	0.00363636	0	0	0.6275	0.039293	0.00111111	0.00136225	0.0025	10.04
Hyphodontia_sp2	Basidiomycota	Agaricomycetes	Hymenochaetales	Schizoporaceae	Hyphodontia	white rot	0.0832616	0	0.238119	0.330526	0.09125	0.00133333	0.00111111	0.00125	0.0025025	6.28
Scolecobasidium_fusiforme	Ascomycota	Pezizomycotina_cls_Incertae_sedis	Pezizomycotina_ord_Incertae_sedis	Pezizomycotina_fam_Incertae_sedis	Scolecobasidium	animal parasite	0.0829857	0.0218182	0.0491791	0.28976	0.0155851	0.00312352	0.169641	0.0435535	0.0712251	2.23368
Heterobasidion_parviporum	Basidiomycota	Agaricomycetes	Russulales	Bondarzewiaceae	Heterobasidion	white rot	0.0816071	0.0799287	0.448012	0.0484211	0.005	0.0209973	0.0117917	0.00787337	0.0308321	6.46456
Sugiyamaella_sp1	Ascomycota	Saccharomycetes	Saccharomycetales	Trichomonascaceae	Sugiyamaella	yeast	0.0811362	0.0136062	0.00933171	0.0157895	0.00258518	0.0407726	0.502575	0.0466477	0.0177811	5.33269
Russula_fellea	Basidiomycota	Agaricomycetes	Russulales	Russulaceae	Russula	ectomycorrhizal	0.0806533	0.00181818	0.0892117	0.544321	0.0059369	0.00133333	0	0.0026058	0	10.14
Coprinellus_micaceus	Basidiomycota	Agaricomycetes	Agaricales	Psathyrellaceae	Coprinellus	saprotroph	0.0795572	0.00720143	0.0251963	0.0135748	0.00793828	0.0469052	0.254499	0.276587	0.00455539	4.28
Cladophialophora_chaetospira	Ascomycota	Eurotiomycetes	Chaetothyriales	Herpotrichiellaceae	Cladophialophora	saprotroph	0.0778204	0.014671	0.0311736	0.0646927	0.0665418	0.0247178	0.21239	0.119221	0.089155	0.56
Trichosporon_porosum	Basidiomycota	Tremellomycetes	Trichosporonales	Trichosporonaceae	Trichosporon	yeast	0.077637	0.0119364	0.104161	0.158373	0.137555	0.079537	0.0317323	0.0311674	0.0666337	1.34
Auricularia_sp1	Basidiomycota	Agaricomycetes	Auriculariales	Auriculariales_fam_Incertae_sedis	Auricularia	saprotroph	0.0761779	0.00901961	0.208678	0.37978	0	0.00722282	0.00222222	0.0025	0	2.77911
Mycena_stipata	Basidiomycota	Agaricomycetes	Agaricales	Mycenaceae	Mycena	saprotroph	0.0745348	0.152891	0.367883	0.0350974	0.03	0.00722282	0	0.00318493	0	3.04
Elmerina_sp1	Basidiomycota	Agaricomycetes	Auriculariales	Auriculariales_fam_Incertae_sedis	Elmerina	white rot	0.0742188	0.0963636	0.117366	0.15334	0.0205235	0.0590534	0.0439404	0.0662233	0.0369402	1.8
Exidia_sp3	Basidiomycota	Agaricomycetes	Auriculariales	Auriculariales_fam_Incertae_sedis	Exidia	saprotroph	0.0719191	0.00194375	0.00117647	0.00105263	0.00125	0.00266667	0.477689	0.0870745	0.0025	4.56
Sugiyamaella_sp2	Ascomycota	Saccharomycetes	Saccharomycetales	Trichomonascaceae	Sugiyamaella	yeast	0.0718791	0	0.251771	0.00424331	0.0432728	0.0150036	0.236667	0.0215728	0.0025025	4.26
Peniophora_nuda	Basidiomycota	Agaricomycetes	Russulales	Peniophoraceae	Peniophora	white rot	0.0717601	0.0239088	0.187514	0.00526316	0.00375	0.340997	0.00111111	0.00276112	0.00877666	3.98
Chaetosphaeria_sp2	Ascomycota	Sordariomycetes	Chaetosphaeriales	Chaetosphaeriaceae	Chaetosphaeria	saprotroph	0.0696973	0.00181818	0.0279092	0.0126316	0.0915056	0.0169103	0.138595	0.236838	0.0313708	1.82
Suillus_tomentosus	Basidiomycota	Agaricomycetes	Boletales	Suillaceae	Suillus	ectomycorrhizal	0.0666881	0.0261047	0.214749	0.0209316	0.195663	0.00455706	0.00734767	0.0406874	0.0234635	2.16
Cladophialophora_sp3	Ascomycota	Eurotiomycetes	Chaetothyriales	Herpotrichiellaceae	Cladophialophora	saprotroph	0.0666361	0.00225022	0.0471722	0.210767	0.156162	0.00133333	0.00812661	0.018323	0.0889546	1
Jobellisia_sp1	Ascomycota	Sordariomycetes	Diaporthales	Diaporthales_fam_Incertae_sedis	Jobellisia	saprotroph	0.0665845	0	0	0	0.00125	0.49596	0.0166632	0.0063029	0.0125	2.63158
Stereum_sp1	Basidiomycota	Agaricomycetes	Russulales	Stereaceae	Stereum	white rot	0.0652018	0	0.197647	0.227571	0.0875	0.00722282	0	0.00167381	0	3.48
Sarocladium_sp1	Ascomycota	Sordariomycetes	Hypocreales	Hypocreales_fam_Incertae_sedis	Sarocladium	saprotroph	0.0621558	0.00558011	0	0.370702	0.00625	0.0559927	0.00111111	0.0576109	0	6.52
Candida_sp2	Ascomycota	Saccharomycetes	Saccharomycetales	Saccharomycetales_fam_Incertae_sedis	Candida	yeast	0.0618485	0.00181818	0.00235294	0.00213804	0.00304546	0.474717	0.00111111	0.00583149	0.00377415	4.54
Herpotrichia_juniperi	Ascomycota	Dothideomycetes	Pleosporales	Pleosporales_fam_Incertae_sedis	Herpotrichia	saprotroph	0.0617607	0.0762526	0.106062	0.0311877	0.0274665	0.152589	0.0254644	0.0492898	0.025774	1.07527
Dermea_sp1	Ascomycota	Leotiomycetes	Helotiales	Dermateaceae	Dermea	saprotroph	0.061354	0.416208	0.00366421	0	0.00125	0.0656032	0.00133451	0.00277176	0	1.72
Rigidoporus_sp1	Basidiomycota	Agaricomycetes	Polyporales	Meripilaceae	Rigidoporus	white rot	0.0605004	0	0	0.00322345	0.1425	0.00427853	0.0872755	0.244226	0.0025	3.34762
Atractiellales_sp1	Basidiomycota	Atractiellomycetes	Atractiellales	unclassified_Atractiellales	unclassified_Atractiellales	unknown	0.0600162	0	0.00470588	0.00105263	0.005	0.00722282	0.211631	0.228365	0.022152	2.68
Subulicystidium_longisporum	Basidiomycota	Agaricomycetes	Trechisporales	Hydnodontaceae	Subulicystidium	white rot	0.0595253	0.00379964	0.00517813	0.00421053	0.00587655	0.0144456	0.428044	0.014648	0	3.68643
Neofabraea_sp1	Ascomycota	Leotiomycetes	Helotiales	Dermateaceae	Neofabraea	saprotroph	0.0554632	0.120486	0.029155	0.00421053	0.0090292	0.0847038	0.11683	0.0617733	0.0175175	0.605198
Hypochnicium_wakefieldiae	Basidiomycota	Agaricomycetes	Polyporales	Meruliaceae	Hypochnicium	white rot	0.0541366	0	0.332201	0.0837273	0.00125	0	0	0.0088558	0.0070579	2.54
Cladophialophora_sp4	Ascomycota	Eurotiomycetes	Chaetothyriales	Herpotrichiellaceae	Cladophialophora	saprotroph	0.0536248	0.00181818	0.0362773	0.185243	0.128372	0.00179019	0.00444444	0.0161433	0.05491	1.48
Mollisina_sp2	Ascomycota	Leotiomycetes	Helotiales	Hyaloscyphaceae	Mollisina	saprotroph	0.0531589	0	0.0585376	0.0481351	0.00125	0.00647737	0.0405736	0.173931	0.0963667	0.84
Paxillus_sp1	Basidiomycota	Agaricomycetes	Boletales	Paxillaceae	Paxillus	ectomycorrhizal	0.0519904	0	0.0989537	0.28563	0.0110909	0.0162358	0	0.00401222	0	3.11452
Leohumicola_sp1	Ascomycota	Leotiomycetes	Leotiomycetes_ord_Incertae_sedis	Leotiomycetes_fam_Incertae_sedis	Leohumicola	saprotroph	0.0508531	0.00181818	0.00517807	0.00210526	0.00625	0.0285983	0.196254	0.14457	0.0220507	1.80645
Infundichalara_sp1	Ascomycota	Leotiomycetes	Helotiales	Helotiales_fam_Incertae_sedis	Infundichalara	saprotroph	0.0497517	0.334954	0.0505996	0.00105263	0.00375	0.00179019	0.00306037	0.00280705	0	1.62
Annulohypoxylon_cohaerens	Ascomycota	Sordariomycetes	Xylariales	Xylariaceae	Annulohypoxylon	saprotroph	0.0494057	0.0142602	0.0703467	0.00736842	0.00375	0.261549	0.032969	0.0025	0.0025025	2.20019
Hyphodiscus_sp3	Ascomycota	Leotiomycetes	Helotiales	Helotiales_fam_Incertae_sedis	Hyphodiscus	mycoparasite	0.047575	0.00558011	0.187364	0.0253414	0.00955919	0	0.00345597	0.0221559	0.127144	2.2449
Sugiyamaella_sp3	Ascomycota	Saccharomycetes	Saccharomycetales	Trichomonascaceae	Sugiyamaella	yeast	0.0474505	0	0.00981616	0.00482645	0.0379383	0.00682835	0.0744239	0.0787681	0.167002	1.22
Cyphellostereum_sp1	Basidiomycota	Agaricomycetes	Agaricomycetes_ord_Incertae_sedis	Agaricomycetes_fam_Incertae_sedis	Cyphellostereum	lichenized	0.0473632	0	0.110588	0.125296	0.0979383	0.00133333	0	0.00125	0.0425	1.68
Barbatosphaeria_sp2	Ascomycota	Sordariomycetes	Sordariomycetes_ord_Incertae_sedis	Sordariomycetes_fam_Incertae_sedis	Barbatosphaeria	saprotroph	0.0447055	0	0	0.00210526	0.00125	0	0.04	0.221962	0.0923267	1.56
Calyptella_sp	Basidiomycota	Agaricomycetes	Agaricales	Marasmiaceae	Calyptella	saprotroph	0.0444785	0.0273232	0.0828071	0.0322276	0.0199893	0.111926	0.0206217	0.0546591	0.00627415	1.1828
Brachysporium_sp1	Ascomycota	Sordariomycetes	Trichosphaeriales	Trichosphaeriaceae	Brachysporium	saprotroph	0.0438528	0.00181818	0.00235294	0.00210526	0.00506239	0.00133333	0.240678	0.0905205	0.00695157	1.93548
Botryobasidium_sp1	Basidiomycota	Agaricomycetes	Cantharellales	Botryobasidiaceae	Botryobasidium	white rot	0.0435366	0	0.00249781	0.00210526	0.00125	0.00654982	0.131145	0.159035	0.0457102	1.46986
Elmerina_sp2	Basidiomycota	Agaricomycetes	Auriculariales	Auriculariales_fam_Incertae_sedis	Elmerina	white rot	0.0432173	0.0110347	0.0612489	0.0397045	0.23375	0	0	0	0	2.78
Cordana_sp2	Ascomycota	Pezizomycotina_cls_Incertae_sedis	Pezizomycotina_ord_Incertae_sedis	Pezizomycotina_fam_Incertae_sedis	Cordana	plant pathogen	0.042823	0.307636	0.0129109	0.00210526	0	0	0.00133451	0.00146886	0.0171289	1.48515
Mollisina_sp3	Ascomycota	Leotiomycetes	Helotiales	Hyaloscyphaceae	Mollisina	saprotroph	0.0388504	0.00545455	0.115853	0.0130482	0.0255308	0.0704071	0.0198925	0.0491099	0.011507	1.63265
Mycena_sanguinolenta	Basidiomycota	Agaricomycetes	Agaricales	Mycenaceae	Mycena	saprotroph	0.037823	0.017612	0.0197751	0.105188	0.0138296	0.0221653	0.102121	0.0118927	0.01	1.49857
Hyphodiscus_sp1	Ascomycota	Leotiomycetes	Helotiales	Helotiales_fam_Incertae_sedis	Hyphodiscus	mycoparasite	0.0377177	0	0.0217212	0.0695788	0.110779	0.0112128	0.00308888	0.00658111	0.0787792	0.78
Pezoloma_sp1	Ascomycota	Leotiomycetes	Leotiales	Leotiaceae	Pezoloma	saprotroph	0.0372979	0.00545455	0.0710871	0.127517	0.0780536	0.00312352	0.00244562	0.00125	0.00945157	0.7431
Phlebia_centrifuga	Basidiomycota	Agaricomycetes	Polyporales	Meruliaceae	Phlebia	white rot	0.0351984	0.149091	0.0552941	0.0631579	0.0025	0.010433	0.00111111	0	0	1.64
Ascocoryne_sp1	Ascomycota	Leotiomycetes	Helotiales	Helotiales_fam_Incertae_sedis	Ascocoryne	saprotroph	0.0342459	0.00713012	0.0157612	0.00424331	0.0675	0.0029452	0.00640074	0.160876	0.00911079	1.34
Bjerkandera_adusta	Basidiomycota	Agaricomycetes	Polyporales	Meruliaceae	Bjerkandera	white rot	0.033487	0.00363636	0.00642703	0.00210526	0.0025	0.211993	0.0412337	0	0	1.1
Phialocephala_sp3	Ascomycota	Leotiomycetes	Helotiales	Vibrisseaceae	Phialocephala	saprotroph	0.0327016	0	0.132559	0.0242105	0.102341	0	0	0	0.0025025	2.04301
Pluteus_cervinus	Basidiomycota	Agaricomycetes	Agaricales	Pluteaceae	Pluteus	white rot	0.0320995	0	0.00470588	0.0033572	0.00383518	0.00647737	0.114665	0.0837359	0.04002	0.78
Usnea_sp2	Ascomycota	Lecanoromycetes	Lecanorales	Parmeliaceae	Usnea	lichenized	0.0305384	0.00363636	0	0.00210526	0	0.236063	0	0	0.0025025	1.71858
Sordariales_sp1	Ascomycota	Sordariomycetes	Sordariales	unclassified_Sordariales	unclassified_Sordariales	unknown	0.0297783	0.00181818	0.00917967	0.00210526	0.00625	0	0.169508	0.037308	0.0120579	1.24
Fungi_sp4	unclassified_Fungi	unclassified_Fungi	unclassified_Fungi	unclassified_Fungi	unclassified_Fungi	unknown	0.0273374	0	0.101302	0.00743398	0.102724	0.00133333	0	0.00340592	0.0025	1.62358
Brachysporium_sp2	Ascomycota	Sordariomycetes	Trichosphaeriales	Trichosphaeriaceae	Brachysporium	saprotroph	0.0251769	0.00545455	0.167178	0.00842105	0.0116427	0.00133333	0.00111111	0	0.00627415	1.13977
Cryptodiscus_microstomus	Ascomycota	Lecanoromycetes	Ostropales	Stictidaceae	Cryptodiscus	lichen parasite	0.022277	0.00363636	0.0541901	0.00421053	0.00125	0.111596	0.00333333	0	0	0.86
