# Supplementary material for: Successional Development of Fungal Communities Associated with Decomposing Deadwood in a Natural Mixed Temperate Forest
Source: J Fungi (Basel). 2021 May 25;7(6):412. doi: 10.3390/jof7060412 (PMC8228407; doi:10.3390/jof7060412)
Supplement: Supplementary file 1 [file jof-07-00412-s001.zip › Table S2.xlsx]

## Sheet: dominant taxa
Table S2. Dominant fungal taxa found in the coarse woody debris of Abies alba and Fagus sylvatica from the Salajka natural forest.
							Tree specificityc		Effect of environmental variablesd
Species	Ecology	CWD with dominancea	Abiesa	Fagusa	CWD >10%b	Max. relative abundance (%)	Abies	Fagus	pH	C/N	pH x C/N	pH (C/N)	C/N (pH)
Armillaria cepistipes	white rot	15	5	10	25	88.1648	1	1	ns	0.0151	ns	ns	0.0145
Pleurocybella porrigens	saprotroph	7	6	1	11	66.78	1	1	0.0001	ns	ns	0.0001	ns
Fomes fomentarius	white rot	6	0	6	6	71.24	1	1	0.0017	ns	ns	0.0018	ns
Ganoderma applanatum	white rot	5	1	4	4	85.82	1	1	0.0313	ns	ns	0.0306	ns
Resinicium furfuraceum	white rot	5	5	0	6	92.5	1	1	ns	ns	ns	ns	ns
Mycena purpureofusca	saprotroph	4	4	0	8	72.3643	1	1	0.0213	ns	ns	0.0212	ns
Camarops sp1	saprotroph	3	0	3	7	32.5	1	1	ns	ns	ns	ns	ns
Mycena galericulata	saprotroph	3	1	2	4	67.12	1	1	ns	ns	ns	ns	ns
Mycena romagnesiana	saprotroph	3	1	2	4	33.64	1	1	ns	ns	ns	ns	ns
Mycetinis alliaceus	saprotroph	3	0	3	3	68.46	0	1	ns	ns	ns	ns	ns
Amylostereum chailletii	white rot	2	2	0	2	33.48	1	1	ns	ns	ns	ns	ns
Arachnopeziza sp1	saprotroph	2	2	0	1	10.76	1	1	0.0008	0.0338	ns	0.0007	0.0252
Ascocoryne sarcoides	saprotroph	2	0	2	3	65.08	1	1	<0.0001	0.0005	0.0228	<0.0001	0.0001
Cystostereum murrayi	white rot	2	2	0	2	57.0545	1	1	0.0375	0.007	0.0222	0.0283	0.0064
Hyphodontia sp1	white rot	2	1	1	2	56	1	1	ns	ns	ns	ns	ns
Hyphodontia abieticola	white rot	2	2	0	2	80.1	1	1	ns	ns	ns	ns	ns
Hyphodontia aspera	white rot	2	2	0	3	85.5487	1	1	ns	ns	ns	ns	ns
Hyphodontia pallidula	white rot	2	2	0	5	47.1	1	1	ns	ns	ns	ns	ns
Hypoxylon fragiforme	saprotroph	2	1	1	3	43.5897	1	1	<0.0001	0.0024	ns	<0.0001	0.0008
Inocybe napipes	ectomycorrhizal	2	2	0	2	66.4284	1	0	ns	ns	ns	ns	ns
Kretzschmaria deusta	saprotroph	2	0	2	7	53.3734	1	1	ns	ns	ns	ns	ns
Naevala sp1	plant pathogen	2	2	0	1	13.9	1	1	ns	ns	ns	ns	ns
Thanatephorus cucumeris	saprotroph	2	0	2	1	32.7873	1	1	0.0171	0.0051	ns	0.0111	0.0044
Trichomonascus sp1	yeast	2	2	0	1	18.1	1	1	ns	ns	ns	ns	ns
Xylodon sp1	white rot	2	1	1	2	66.74	1	1	ns	ns	ns	ns	ns
Xylodon rimosissimus	white rot	2	2	0	2	81.04	1	1	ns	0.0101	ns	ns	0.0117
Alyxoria sp1	lichenized	1	0	1	1	27.8549	1	1	0.0002	0.0047	ns	0.0001	0.0023
Basidiodendron caesiocinereum	saprotroph	1	1	0	3	16.28	1	1	ns	ns	ns	ns	ns
Basidiodendron sp2	saprotroph	1	0	1	1	26.4194	1	1	ns	ns	ns	ns	ns
Clavulicium macounii	white rot	1	1	0	2	52.7	1	0	ns	0.044	ns	ns	0.042
Clitocybula lacerata	saprotroph	1	1	0	2	66.3892	1	1	ns	ns	ns	ns	ns
Coniochaeta sp1	saprotroph	1	0	1	2	30.5996	1	1	ns	0.0392	ns	ns	0.0353
Cryptococcus terricola	yeast	1	0	1	1	10.0817	1	1	ns	ns	0.0066	ns	ns
Cystostereum heteromorphum	white rot	1	0	1	2	23.02	1	1	ns	ns	ns	ns	ns
Elmerina caryae	white rot	1	0	1	2	13.78	0	1	ns	ns	ns	ns	ns
Eutypa spinosa	plant pathogen	1	0	1	4	19.92	1	1	0.0003	ns	ns	0.0004	ns
Fomitopsis pinicola	brown rot	1	1	0	1	26.0297	1	0	0.0513	ns	ns	0.0421	ns
Hydropus atramentosus	saprotroph	1	1	0	1	31.2751	1	1	ns	ns	ns	ns	ns
Hydropus marginellus	saprotroph	1	1	0	1	32.82	1	0	0.0392	ns	ns	0.0465	ns
Hypholoma capnoides	white rot	1	1	0	2	29.32	1	1	ns	0.0078	ns	ns	0.008
Hypholoma fasciculare	white rot	1	0	1	1	39.14	0	1	ns	ns	ns	ns	ns
Ischnoderma benzoinum	white rot	1	0	1	3	18.2	1	1	ns	0.0042	ns	ns	0.004
Kuehneromyces lignicola	white rot	1	0	1	1	33.3172	0	1	ns	ns	ns	ns	ns
Lophodermium piceae	saprotroph	1	1	0	1	11.64	1	1	ns	ns	ns	ns	ns
Lycoperdon pyriforme	saprotroph	1	0	1	1	39.3041	1	1	ns	ns	ns	ns	ns
Megacollybia platyphylla	white rot	1	1	0	4	37.34	1	1	ns	ns	ns	ns	ns
Mycena cinerella	saprotroph	1	1	0	1	22.94	1	1	ns	ns	0.0377	ns	ns
Mycena maculata	saprotroph	1	1	0	2	33.04	1	1	ns	ns	ns	ns	ns
Peniophorella praetermissa	white rot	1	0	1	4	43.92	1	1	ns	ns	ns	ns	ns
Phialemonium sp1	animal parasite	1	1	0	2	33.14	1	1	0.0021	ns	ns	0.0015	ns
Polyporales sp1	unknown	1	1	0	1	33.94	1	1	0.0246	ns	ns	0.0273	ns
Rigidoporus sanguinolentus	white rot	1	1	0	2	16.7226	1	1	ns	ns	0.0158	ns	ns
Scopuloides rimosa	white rot	1	0	1	1	67.9919	1	1	0.0223	0.0616	ns	0.0157	0.0437
Sistotremastrum sp1	white rot	1	1	0	3	38.0384	1	1	ns	ns	ns	ns	ns
Sorocybe sp1	saprotroph	1	0	1	4	17.2926	1	1	<0.0001	<0.0001	ns	<0.0001	<0.0001
Stypella sp1	saprotroph	1	0	1	2	39.08	1	1	ns	0.0173	ns	ns	0.0178
Thelephora castanea	ectomycorrhizal	1	1	0	1	14	1	1	ns	ns	ns	ns	ns
Trechispora hymenocystis	white rot	1	0	1	1	25.86	1	1	ns	ns	ns	ns	ns
Xenasmatella vaga	white rot	1	0	1	1	27.64	1	1	ns	ns	ns	ns	ns
Xenopolyscytalum pinea	saprotroph	1	1	0	1	18.9	1	1	0.0027	<0.0001	ns	0.0006	<0.0001
Aphanobasidium pseudotsugae	white rot	0	0	0	2	24.34	1	1	ns	ns	ns	ns	ns
Auricularia sp3	saprotroph	0	0	0	1	13.7373	1	1	ns	ns	ns	ns	ns
Bagliettoa sp1	lichenized	0	0	0	1	12.9108	1	1	0.0019	0.0643	0.0173	0.0021	0.0449
Basidiodendron sp1	saprotroph	0	0	0	1	11	1	1	ns	ns	0.0485	ns	ns
Chaetosphaeria sp1	saprotroph	0	0	0	3	15.52	1	1	0.0005	0.001	ns	0.0002	0.0003
Gymnopilus penetrans	white rot	0	0	0	1	23.9603	1	1	ns	ns	ns	ns	ns
Hypholoma sublateritium	white rot	0	0	0	3	11.6296	1	1	ns	ns	ns	ns	ns
Lactarius subdulcis	ectomycorrhizal	0	0	0	1	10.52	1	1	ns	ns	ns	ns	ns
Meliniomyces sp1	root endophyte	0	0	0	1	11.098	1	1	0.0095	0.0386	0.0039	0.0088	0.0331
Mycena silvae-nigrae	saprotroph	0	0	0	2	12.9574	1	1	ns	ns	ns	ns	ns
Phaeoacremonium sp1	plant pathogen	0	0	0	2	18.258	1	1	ns	ns	ns	ns	ns
Phellinus hartigii	white rot	0	0	0	1	12.48	1	0	ns	ns	ns	ns	ns
Phialocephala sp1	saprotroph	0	0	0	1	25.38	1	1	ns	ns	ns	ns	ns
Phialocephala dimorphospora	saprotroph	0	0	0	1	10.6876	1	1	ns	0.0083	ns	ns	0.0085
Physisporinus vitreus	white rot	0	0	0	1	14.4	1	1	ns	ns	ns	ns	ns
Xeromphalina campanella	white rot	0	0	0	1	10.6	1	1	ns	ns	ns	ns	ns
aNumber of CWDs where the sequences of this taxon were most abundant, in total and separately for Abies or Fagus.
bNumber of CWDs where this taxon represented more than >10% of relative abundance.
c1 means that the taxon was present in the tree species (i.e., recorded with a relative abundance >0.1% in at least two CWDs of the tree species), 0 means that it was absent.
dEffect of pH, C/N and their interaction and pH including C/N as covariate or C/N including pH as covariate on the relative abundance of each taxon. ns corresponds to the non significant p-values >0.05.
